# Supplementary material for: RNA Profiling of Mouse Ependymal Cells after Spinal Cord Injury Identifies the Oncostatin Pathway as a Potential Key Regulator of Spinal Cord Stem Cell Fate
Source: Cells. 2021 Nov 27;10(12):3332. doi: 10.3390/cells10123332 (PMC8699053; doi:10.3390/cells10123332)
Supplement: Supplementary file 1 [file cells-10-03332-s001.zip]

Archive with 3 entries (3 files):
- Supplemental Figures and Data/Supplementary figures S1-3.pdf
- Supplemental Figures and Data/Table S1.xlsx
- Supplemental Figures and Data/Tables S2 Antibodies and primers.pdf
